# Supplementary material for: Gouregine, an α-Gem-Dimethyltetradehydrocularine Alkaloid, and Other Aporphinoid Alkaloids from the Bark of Guatteria olivacea (Annonaceae) and Their In Vitro Cytotoxic Activities
Source: Molecules. 2024 Aug 13;29(16):3834. doi: 10.3390/molecules29163834 (PMC11357160; doi:10.3390/molecules29163834)
Supplement: Supplementary file 1 [file molecules-29-03834-s001.zip]

Archive with 1 entries (1 files):
- molecules-3106635-supplementary.pdf
